# Supplementary material for: Origin and evolution of the octoploid strawberry genome
Source: Nat Genet. 2019 Feb 25;51(3):541–7. doi: 10.1038/s41588-019-0356-4 (PMC6882729; doi:10.1038/s41588-019-0356-4)
Supplement: Supplementary file 3 — Supplementary Dataset 1 [file 41588_2019_356_MOESM3_ESM.xlsx]

## Sheet: IntegratedDomainList
Gene	Hit type	PSSM-ID	From	To	E-Value	Bitscore	Accession	Short name	Superfamily
FxaC_7-1g45690	specific	315455	1087	1169	1.73e-14	72.1484	pfam12783	Sec7_N	cl20468
FxaC_7-1g45800	superfamily	320776	1083	1112	0.000115748	46.3546	cl00136	Sec7 superfamily	-
FxaC_7-4g10650	superfamily	320776	1065	1138	3.3e-14	77.941	cl00136	Sec7 superfamily	-
FxaC_5-1g43780	superfamily	320776	1091	1264	8.92e-17	86.4153	cl00136	Sec7 superfamily	-
FxaC_7-1g32860	superfamily	320776	948	1211	1.47e-21	102.209	cl00136	Sec7 superfamily	-
FxaC_7-4g11860	superfamily	320776	1053	1330	2.41e-19	94.8897	cl00136	Sec7 superfamily	-
FxaC_7-2g13780	superfamily	315455	932	1013	7.77e-12	64.0592	cl20468	Sec7_N superfamily	-
FxaC_7-4g10750	superfamily	315455	1068	1148	3.74e-11	62.5184	cl20468	Sec7_N superfamily	-
FxaC_6-1g5500	specific	224151	353	451	2.04e-14	73.5008	COG1230	CzcD	cl25570
FxaC_4-3g9970	specific	224197	465	530	5.24e-31	116.488	COG1278	CspC	cl09927
FxaC_7-3g18130	specific	178043	1	231	1.72e-172	508.488	PLN02423	PLN02423 PMM	cl21460
FxaC_7-1g15500	specific	215506	16	421	0	724.733	PLN02937	PLN02937 Asparaginase_2	cl00635
FxaC_7-3g18130	specific	215506	329	732	0	723.962	PLN02937	PLN02937 Asparaginase_2	cl00635
FxaC_7-4g19510	superfamily	321084	44	440	0	577.586	cl00635	Ntn_Asparaginase_2_like superfamily	-
FxaC_7-4g23740	specific	215582	1430	1616	4.09e-95	305.284	PLN03111	PLN03111 RNA Pol II	cl00883
FxaC_7-1g22640	specific	215607	2	387	0	857.984	PLN03158	PLN03158 Methionine Amino Peptidase	cl00279
FxaC_7-1g22640	specific	215607	439	790	0	768.233	PLN03158	PLN03158 Methionine Amino Peptidase	cl00279
FxaC_5-2g36220	specific	129679	7	466	0	624.887	TIGR00591	phr2 photolyase	cl27275
FxaC_5-1g900	specific	129679	1843	2283	6.18e-167	520.883	TIGR00591	phr2 photolyase	cl27275
FxaC_5-1g900	specific	129679	7	440	4.16e-157	493.534	TIGR00591	phr2 photolyase	cl27275
FxaC_2-2g4370	specific	130689	32	626	0	779.373	TIGR01628	PABP-1234	cl25887
FxaC_2-3g3300	specific	130689	31	625	0	773.595	TIGR01628	PABP-1234	cl25887
FxaC_1-3g14710	specific	99707	1928	1959	0.00189965	40.5923	cd00009	AAA	cl21455
FxaC_6-3g14030	superfamily	333001	156	222	0.00567081	39.0214	cl28181	AAA superfamily	-
FxaC_2-1g22000	specific	173827	1029	1322	2.18e-161	485.095	cd00693	secretory_peroxidase	cl00196
FxaC_7-2g7090	specific	239035	360	486	3.23e-39	141.782	cd02120	PA_subtilisin_like	cl28883
FxaC_7-1g48130	specific	239035	360	489	5.54e-42	150.257	cd02120	PA_subtilisin_like	cl28883
FxaC_7-1g41060	specific	239035	360	489	7e-42	150.257	cd02120	PA_subtilisin_like	cl28883
FxaC_7-1g37230	specific	239236	1394	1545	3.81e-68	226.234	cd02908	Macro_Appr_pase_like	cl00019
FxaC_7-2g7090	specific	173795	115	594	5.51e-153	462.068	cd04852	Peptidases_S8_3	cl10459
FxaC_7-1g48130	specific	173795	115	594	1.61e-149	463.608	cd04852	Peptidases_S8_3	cl10459
FxaC_7-1g41060	specific	173795	115	594	1.22e-148	463.608	cd04852	Peptidases_S8_3	cl10459
FxaC_3-1g29010	specific	259998	6	81	3.59e-08	51.546	cd06222	RNase_H_like	cl14782
FxaC_4-3g13270	specific	188886	221	275	8.85e-15	69.5757	cd09487	SAM_superfamily	cl15755
FxaC_3-1g10260	specific	187708	229	361	1.4e-28	111.889	cd09612	Jacalin	cl03205
FxaC_3-1g10260	specific	187708	574	775	2.4e-27	108.423	cd09612	Jacalin	cl03205
FxaC_3-1g4110	specific	270968	2174	2441	2.34e-84	278.002	cd14066	STKc_IRAK	cl21453
FxaC_7-1g45690	superfamily	320711	1182	1221	4.12e-09	60.0896	cl00015	nt_trans superfamily	-
FxaC_7-4g21710	superfamily	320876	2	367	0	644.969	cl00279	APP_MetAP superfamily	-
FxaC_6-2g13860	superfamily	321418	445	589	1.21e-05	44.9802	cl01255	DAGK_cat superfamily	-
FxaC_6-1g27110	superfamily	321418	450	552	0.000354852	40.743	cl01255	DAGK_cat superfamily	-
FxaC_6-1g27110	superfamily	321935	592	723	9.62e-12	63.3815	cl02440	DAGK_acc superfamily	-
FxaC_3-4g490	superfamily	322235	1480	1531	0.00505462	40.6572	cl03224	Porin3 superfamily	-
FxaC_6-4g5240	superfamily	308773	1084	1248	1.39e-34	136.9	cl04021	Serinc superfamily	-
FxaC_7-4g23740	superfamily	325183	22	446	2.29e-118	383.007	cl12078	p450 superfamily	-
FxaC_7-1g43750	superfamily	325183	1439	1500	0.000904475	44.4169	cl12078	p450 superfamily	-
FxaC_1-1g1060	superfamily	326331	1	272	2.95e-107	342.395	cl14615	PI-PLCc_GDPD_SF superfamily	-
FxaC_2-1g22000	superfamily	326352	887	980	1.47e-15	74.199	cl14782	RNase_H_like superfamily	-
FxaC_3-2g31860	superfamily	316916	1521	1579	0.000339102	42.4963	cl16877	DYW_deaminase superfamily	-
FxaC_1-3g14710	superfamily	327369	1968	2003	5.2e-09	57.608	cl17013	W2 superfamily	-
FxaC_3-1g1180	superfamily	327398	1170	1200	1.24e-12	64.5749	cl17169	RRM_SF superfamily	-
FxaC_1-2g17710	superfamily	328722	1280	1651	2.39e-60	208.281	cl21453	PKc_like superfamily	-
FxaC_3-1g2120	superfamily	328722	1578	1693	8.11e-43	157.564	cl21453	PKc_like superfamily	-
FxaC_4-3g9920	superfamily	328722	408	662	1.15e-127	401.396	cl21453	PKc_like superfamily	-
FxaC_3-1g4110	superfamily	329218	1323	1419	6.17e-08	55.8284	cl23987	FBA_1 superfamily	-
FxaC_3-3g36280	superfamily	329218	1283	1352	0.000245589	45.0428	cl23987	FBA_1 superfamily	-
FxaC_3-1g4110	superfamily	329235	2445	2510	4.11e-09	56.1651	cl24013	B_lectin superfamily	-
FxaC_7-4g10650	superfamily	318453	975	1002	0.00735729	38.748	cl24703	DCB superfamily	-
FxaC_7-1g45690	superfamily	318453	1007	1033	0.00132046	41.0592	cl24703	DCB superfamily	-
FxaC_7-1g47540	superfamily	330224	1	40	5.21e-20	90.8201	cl25403	ABC_ATPase superfamily	-
FxaC_7-3g35590	superfamily	330224	156	257	1.37e-41	153.608	cl25403	ABC_ATPase superfamily	-
FxaC_3-2g31860	superfamily	330270	1394	1501	6e-17	87.5977	cl25449	PPR_2 superfamily	-
FxaC_5-3g19370	superfamily	330533	1020	1045	1.21e-07	55.5451	cl25712	SucC superfamily	-
FxaC_5-1g900	superfamily	330544	592	788	3.34e-06	51.2204	cl25723	KELK superfamily	-
FxaC_4-3g26260	superfamily	330553	1187	1357	0.001559	42.7792	cl25732	SMC_N superfamily	-
FxaC_5-4g620	superfamily	330553	63	266	0.0039718	41.5807	cl25732	SMC_N superfamily	-
FxaC_4-1g38010	superfamily	330553	1488	1686	0.000644042	44.2771	cl25732	SMC_N superfamily	-
FxaC_5-1g2510	superfamily	330553	1515	1698	2.02e-05	49.3276	cl25732	SMC_N superfamily	-
FxaC_4-2g28980	superfamily	330553	1668	1856	0.00127461	43.5496	cl25732	SMC_N superfamily	-
FxaC_4-1g37980	superfamily	330553	1676	1846	3.58e-05	48.9424	cl25732	SMC_N superfamily	-
FxaC_6-1g40850	superfamily	310000	517	706	0.00278751	42.7821	cl25851	AF-4 superfamily	-
FxaC_6-1g40850	superfamily	330982	1502	1743	3.86e-05	47.7354	cl26161	LRR_RI superfamily	-
FxaC_6-1g27110	superfamily	331155	122	184	0.00196012	41.3184	cl26334	MnmE_helical superfamily	-
FxaC_7-3g37260	superfamily	331156	802	973	3.18e-11	66.1044	cl26335	RbgA superfamily	-
FxaC_2-2g18160	superfamily	237954	627	682	0.00762752	39.0829	cl26353	PRK15386 superfamily	-
FxaC_6-3g20220	superfamily	237954	880	1031	0.00882563	40.2385	cl26353	PRK15386 superfamily	-
FxaC_1-4g17660	superfamily	237954	171	374	0.00253984	42.5497	cl26353	PRK15386 superfamily	-
FxaC_1-4g15760	superfamily	237954	1055	1258	0.00241544	42.9349	cl26353	PRK15386 superfamily	-
FxaC_7-3g23430	superfamily	331492	429	727	5.85e-30	127.028	cl26671	CDC6 superfamily	-
FxaC_4-1g16200	superfamily	332117	479	541	3.66e-13	71.4959	cl27296	NarK superfamily	-
FxaC_6-1g3580	superfamily	332958	1031	1081	2.06e-24	110.271	cl28137	Glyco_transf_20 superfamily	-
FxaC_6-1g7820	superfamily	332986	810	1013	7.62e-07	51.174	cl28166	AMN1 superfamily	-
FxaC_6-1g42630	superfamily	332986	810	1000	0.00272937	40.7736	cl28166	AMN1 superfamily	-
FxaC_7-1g50690	superfamily	333411	2065	2184	3.12e-47	174.998	cl28591	OtsB superfamily	-
FxaC_7-1g43750	superfamily	333411	2478	2598	5.66e-47	174.228	cl28591	OtsB superfamily	-
FxaC_6-2g52670	superfamily	215349	1203	1241	2.85e-18	89.0774	cl28690	PLN02647 superfamily	-
FxaC_6-1g55850	superfamily	215349	1520	1890	0	704.241	cl28690	PLN02647 superfamily	-
FxaC_6-1g55720	superfamily	215349	2872	3215	0	698.848	cl28690	PLN02647 superfamily	-
FxaC_1-3g4600	superfamily	311720	528	634	1e-05	48.1417	cl28762	DUF1668 superfamily Kelch	-
FxaC_1-3g4570	superfamily	311720	793	899	7.45e-06	48.9121	cl28762	DUF1668 superfamily Kelch	-
FxaC_1-1g1060	superfamily	311720	1221	1337	8.33e-07	52.7641	cl28762	DUF1668 superfamily Kelch	-
FxaC_3-4g8280	specific	307208	1110	1350	4.01e-67	225.506	pfam00956	NAP	cl08298
FxaC_3-2g31860	specific	307208	1140	1366	2.37e-60	207.017	pfam00956	NAP	cl08298
FxaC_3-1g4110	specific	307556	1734	1818	4.2e-24	98.5471	pfam01453	B_lectin	cl24013
FxaC_7-3g43070	specific	310325	735	795	2.97e-22	90.4481	pfam05641	Agenet	cl22958
FxaC_7-3g43070	specific	214798	801	857	3.82e-13	64.6525	smart00743	Agenet	cl22958
FxaC_7-2g7090	specific	310481	32	118	2.52e-15	71.9424	pfam05922	Inhibitor_I9	cl05470
FxaC_7-1g48130	specific	310481	32	118	5.45e-15	71.5572	pfam05922	Inhibitor_I9	cl05470
FxaC_7-1g41060	specific	310481	32	118	2.48e-13	67.32	pfam05922	Inhibitor_I9	cl05470
FxaC_7-1g2210	specific	311585	1517	1570	3.71e-11	59.5381	pfam07716	bZIP_2	cl21462
FxaC_7-1g43750	specific	197689	1587	1643	5.92e-30	113.899	smart00380	AP2	cl00033
FxaC_3-4g1870	specific	313607	198	337	3.21e-38	139.328	pfam10409	PTEN_C2	cl11068
FxaC_3-1g2160	specific	313607	195	334	2.04e-38	140.099	pfam10409	PTEN_C2	cl11068
FxaC_4-3g19660	specific	214584	17	70	2.39e-05	42.5842	smart00249	PHD	cl22851
