# Supplementary material for: Origin and evolution of the octoploid strawberry genome
Source: Nat Genet. 2019 Feb 25;51(3):541–7. doi: 10.1038/s41588-019-0356-4 (PMC6882729; doi:10.1038/s41588-019-0356-4)
Supplement: Supplementary file 4 — Supplementary Dataset 2 [file 41588_2019_356_MOESM4_ESM.xlsx]

## Sheet: anthocyanins
Fragaria vesca	Arabidopsis thaliana	F. x ananassa	Fxa Chromosome	Expression ERR855504 (FPKM; Fragments Per Kilobase of transcript per Million)	Expression ERR855502 (FPKM; Fragments Per Kilobase of transcript per Million)	Expression ERR855501 (FPKM; Fragments Per Kilobase of transcript per Million)	Homoeolog
Phenylalanine ammonia-lyase 1(PAL1)
FvH4_6g16060.1	AT2G37040.1	FxaC_6-1g49400	6-1	42.5024	44.8488	45.3366	F. vesca
		FxaC_6-2g25910	6-2	112.819	113.585	115.692	F. vesca
		FxaC_6-4g21130	6-4	90.0541	92.5317	95.0784	F. vesca
Phenylalanine ammonia-lyase 2(PAL2)
FvH4_7g19130.1	AT3G53260.1	FxaC_7-1g35250	7-1	177.797	184.302	192.659	F. vesca
		FxaC_7-1g31340	7-1	188.999	192.713	197.491	F. vesca
		FxaC_7-2g37200	7-2	24.2591	23.2144	23.6842	F. vesca
		FxaC_7-2g25550	7-2	19.7578	19.1562	19.506	F. vesca
		FxaC_7-3g18320	7-3	35.3756	35.806	37.9957	F. vesca
		FxaC_7-4g17130	7-4	69.099	66.2268	67.7268	F. vesca
Trans-cinnamate 4-monooxygenase/cinnamic acid 4-hydroxylase, etc. (C4H)
FvH4_3g40570.1	AT2G30490.1	FxaC_3-1g05850	3-1	101.642	92.9887	96.3068	F. vesca
FvH4_4g06180.1		FxaC_3-2g46070	3-2	85.5012	77.7375	79.089	F. vesca
		FxaC_3-3g42640	3-3	103.74	97.8738	98.4674	F. vesca
		FxaC_3-4g05310	3-4	268.286	278.39	275.487	F. vesca
		FxaC_4-1g05850	4-1	0.118108	0.188296	0.255357	F. vesca
		FxaC_4-2g33960	4-2	0.602295	0.376988	0.227805	Other
		FxaC_4-4g37460	4-4	4.70323	4.4421	4.86209	Other
4-hydroxycinnamoyl CoA ligase (4CL)
FvH4_7g33990.1	AT1G65060.1	FxaC_7-1g52970	7-1	2.98423	2.3914	2.52931	F. vesca
		FxaC_7-3g02910	7-3	7.42745	5.28142	5.91655	F. vesca
		FxaC_7-4g00440	7-4	6.89677	5.09063	5.98315	F. vesca
Chalcone synthase (CHS)
FvH4_2g28040.1	AT5G13930.1	FxaC_2-1g29100	2-1	0	0	0	F. vesca
FvH4_2g28050.1		FxaC_2-2g07280	2-2	0	0	0	Other
FvH4_7g01160.1		FxaC_2-3g15110	2-3	0.256105	0.080943	0.044241	F. vesca
		FxaC_7-1g01350	7-1	800.214	732.693	748.154	F. vesca
		FxaC_7-2g01510	7-2	355.272	329.089	344.259	F. vesca
		FxaC_7-3g41630	7-3	570.956	584.619	556.858	F. vesca
		FxaC_7-4g37450	7-4	586.654	559.606	553.621	F. vesca
Chalcone isomerase (CHI)
FvH4_7g20870.1	AT3G55120.1	FxaC_7-3g16570	7-3	68.4842	72.9548	70.8111	Other
		FxaC_7-1g37240	7-1	74.8852	69.7436	69.0453	Other
		FxaC_7-2g39390	7-2	88.1189	93.4537	85.9572	F.vesca
		FxaC_7-2g56500	7-2	0	0	0.064069	F.vesca
Flavonone 3-hydroxylase (F3H/FHT)
FvH4_1g11810.1	AT3G51240.1	FxaC_1-1g27820	1-1	812.501	592.111	605.965	F. vesca
		FxaC_1-2g17300	1-2	167.165	165.35	171.824	F. vesca
		FxaC_1-3g12980	1-3	641.562	666.673	672.84	F. vesca
		FxaC_1-4g13100	1-4	1294.02	1285.73	1294.46	F. vesca
Flavonoid 3'-hydroxylase (F3'H)
FvH4_5g14010.1	AT5G07990.1	FxaC_5-1g18710	5-1	0.920472	0.743281	0.985841	F. vesca
		FxaC_5-2g14690	5-2	2.85513	3.6934	3.23368	Other
		FxaC_5-3g31790	5-3	0.422883	0.520311	0.583944	Other
Dihydroflavonol reductase (DFR)
FvH4_2g39520.1	AT5G42800.1	FxaC_2-3g06290	2-3	221.681	206.604	202.303	Other
FvH4_2g39530.1		FxaC_2-1g41980	2-1	154.353	153.5	147.819	Other
		FxaC_2-4g44880	2-4	268.296	283.498	278.434	Other
Anthocyanidin synthase (ANS)
FvH4_5g01170.1	AT4G22880.3	FxaC_5-1g01530	5-1	157.172	132.289	125.502	F. vesca
		FxaC_5-2g01370	5-2	80.4194	54.0345	55.9454	Other
		FxaC_5-3g45220	5-3	644.667	571.879	570.206	F. vesca
UDP glucose:flavonoid 3-O-glucosyl transferase (UFGT)
FvH4_1g04190.1	AT5G17050.1	FxaC_1-4g02320	1-4	0.178998	0.277422	0.195537	F. vesca
Anthocyanin-O-methyltransferase (OMT)
FvH4_7g17820.1	AT5G54160.1	FxaC_5-1g14370	5-1	1.50213	1.97617	2.33011	F. vesca
FvH4_7g32990.1		FxaC_5-2g10590	5-2	0	0	0.198822	F. vesca
FvH4_5g10440.1		FxaC_5-4g10480	5-4	0.177988	0.321944	0.273193	Other
		FxaC_7-1g48890	7-1	51.6889	48.2048	51.5921	Other
		FxaC_7-1g52190	7-1	117.204	79.9469	90.7819	Other
		FxaC_7-1g33920	7-1	0	0.047651	0	Other
		FxaC_7-1g30270	7-1	0	0	0	Other
		FxaC_7-3g03640	7-3	50.3975	53.1418	52.3853	Other
		FxaC_7-4g18470	7-4	0	0	0.111797	Other
Glutathione S-transferase (AtTT19) - involved in anthocyanin transport
FvH4_1g27460.1	sp|Q9FE46|GSTFC_ARATH	FxaC_1-1g01220	1-1	60.5461	67.8459	58.1873	F. vesca
		FxaC_1-2g38550	1-2	401.614	419.789	399.574	F. vesca
		FxaC_1-4g34540	1-4	626.929	653.404	637.075	F. vesca
Expression ERR855504	Total Expression	Percent
F. vesca subgenome	8547.51	0.886333
All three subgenome	1096.17	0.113667
SUM	9643.68
Expression ERR855502	Total Expression	Percent
F. vesca subgenome	8189.94	0.888186
All three subgenome	1031.03	0.111814
SUM	9220.97
Expression ERR855501	Total Expression	Percent
F. vesca subgenome	8187.5	0.888409
All three subgenome	1028.41	0.111591
SUM	9215.91
Expression Average	Total Expression	Percent
F. vesca subgenome	8308.32	0.887643
All three subgenomes	1051.87	0.112357
SUM	9360.19

## Sheet: geranyl acetate
Fragaria vesca	Arabidopsis thaliana	F. x ananassa	Fxa Chromosome	Expression ERR855504 (FPKM; Fragments Per Kilobase of transcript per Million)	Expression ERR855502 (FPKM; Fragments Per Kilobase of transcript per Million)	Expression ERR855501 (FPKM; Fragments Per Kilobase of transcript per Million)	Homoeolog
alcohol O-acetyltransferase (G4Y-6427)
FvH4_7g18630.1	AT5G47980	FxaC_7-4g17580	7-4	24.2515	32.1647	31.2156	Other
		FxaC_7-2g36510	7-2	258.044	239.121	246.108	F. vesca
		FxaC_7-2g25010	7-2	0.291992	0.361962	0.187653	Other
alcohol O-acetyltransferase (G4Y-7547)
FvH4_2g37440.1	AT5G47980	FxaC_2-3g08840	2-3	0	0.022116	0	Other
		FxaC_2-1g39540	2-1	0	0.008847	0	Other
		FxaC_2-3g08820	2-3	0.404114	0.499262	0.380899	Other
Expression ERR855504	Total Expression	Percent
F. vesca subgenome	258.044	0.911843
All three subgenome	24.9476	0.0881567
SUM	282.991
Expression ERR855502	Total Expression	Percent
F. vesca subgenome	239.121	0.878547
All three subgenome	33.0569	0.121453
SUM	272.178
Expression ERR855501	Total Expression	Percent
F. vesca subgenome	246.108	0.885624
All three subgenome	31.7842	0.114376
SUM	277.893
Expression Average	Total Expression	Percent
F. vesca subgenome	247.758	0.892005
All three subgenome	29.9296	0.107995
SUM	277.687

## Sheet: fructose
Fragaria vesca	Arabidopsis thaliana	F. x ananassa	Fxa Chromosome	Expression ERR855504 (FPKM; Fragments Per Kilobase of transcript per Million)	Expression ERR855502 (FPKM; Fragments Per Kilobase of transcript per Million)	Expression ERR855501 (FPKM; Fragments Per Kilobase of transcript per Million)	Homoeolog
Phosphoglucose isomerase
FvH4_2g39910.1	AT4G24620	FxaC_2-4g45340	2-4	23.0569	25.0355	25.2883	F. vesca
FvH4_5g35680.1		FxaC_2-3g05880	2-3	3.03241	3.02747	3.08752	F. vesca
		FxaC_2-1g42410	2-1	14.1775	16.5458	16.0845	F. vesca
		FxaC_5-2g37370	5-2	7.40773	6.43742	6.48875	Other
		FxaC_5-1g51200	5-1	18.9056	15.369	14.7115	F. vesca
		FxaC_5-3g06000	5-3	8.98542	6.81769	8.06389	F. vesca
		FxaC_5-4g36500	5-4	7.9788	6.89921	7.09689	Other
Phosphoglucomutase
FvH4_7g28680.1	AT5G51820	FxaC_7-2g50210	7-2	8.86925	6.71475	7.45784	F. vesca
FvH4_7g19370.1		FxaC_7-2g58420	7-2	4.84098	4.77326	3.16621	F. vesca
		FxaC_7-3g07990	7-3	1.0642	1.42794	0.645263	F. vesca
		FxaC_7-3g01850	7-3	3.50571	2.58509	2.76417	F. vesca
		FxaC_7-1g44830	7-1	0.075978	0.219801	0	Other
		FxaC_7-2g37460	7-2	15.9926	14.6588	15.264	F. vesca
		FxaC_7-1g31590	7-1	7.45393	8.10663	7.9268	F. vesca
		FxaC_7-1g35560	7-1	7.72438	7.19485	6.89785	F. vesca
		FxaC_7-3g18070	7-3	8.06588	9.08108	9.19128	F. vesca
UTP: glucose-1-phosphate uridylyltransferase
FvH4_2g28000.1	AT3G03250	FxaC_2-2g07330	2-2	4.01098	4.07495	4.32865	F. vesca
FvH4_7g24830.1	AT2G35020	FxaC_2-4g32990	2-4	6.81799	5.51848	6.06128	F. vesca
FvH4_1g27720.1	AT5G52560	FxaC_2-1g29000	2-1	4.43055	3.70242	3.35357	F. vesca
FvH4_7g08140.1		FxaC_2-3g15060	2-3	4.17076	4.93025	4.06796	F. vesca
		FxaC_7-1g40330	7-1	1.25991	1.14292	0.842915	Other
		FxaC_7-4g09460	7-4	0.871181	0.638572	0.723861	F. vesca
		FxaC_7-2g44540	7-2	0.580205	0.993239	0.800164	F. vesca
		FxaC_7-3g12820	7-3	1.06326	1.29226	1.17865	Other
		FxaC_1-4g34840	1-4	68.4387	78.6653	79.0063	F. vesca
		FxaC_1-2g42240	1-2	82.3839	101.301	100.8	F. vesca
		FxaC_7-2g10830	7-2	5.34765	4.90472	4.453	F. vesca
		FxaC_7-4g30230	7-4	3.58999	4.13738	4.93698	F. vesca
		FxaC_7-1g10480	7-1	5.10949	4.95394	5.51639	F. vesca
		FxaC_7-3g31170	7-3	10.4791	10.7444	11.0308	F. vesca
Expression ERR855504	Total Expression	Percent
F. vesca subgenome	321.905	0.947642
All three subgenome	17.7857	0.0523584
SUM	339.691
Expression ERR855502	Total Expression	Percent
F. vesca subgenome	345.903	0.955811
All three subgenome	15.9916	0.0441886
SUM	361.895
Expression ERR855501	Total Expression	Percent
F. vesca subgenome	345.628	0.956795
All three subgenome	15.6072	0.0432051
SUM	361.235
Expression Average	Total Expression	Percent
F. vesca subgenome	337.812	0.953416
All three subgenome	16.4615	0.046584
SUM	354.273
