# Supplementary material for: Origin and evolution of the octoploid strawberry genome
Source: Nat Genet. 2019 Feb 25;51(3):541–7. doi: 10.1038/s41588-019-0356-4 (PMC6882729; doi:10.1038/s41588-019-0356-4)
Supplement: Supplementary file 5 — Supplementary Dataset 3 [file 41588_2019_356_MOESM5_ESM.xlsx]

## Sheet: Genome Size
FLOW CYTOMETRIC ESTIMATION OF NUCLEAR DNA CONTENT OF PLANT SAMPLES
Date of analysis: 03/24/16
Sample name	Sample ID	Sample	Standard(int.)	DNA content	St. Dev
		G0+G1	G0+G1
		mean	mean	(pg/2C)	±
Camarosa	9	199.24	300.93	1.6552
F. x ananassa		212.52	324	1.63981
		231.91	350.97	1.65192
		250.95	371.72	1.68776
				1.65868	0.0204894
Caluclation for haploid Genome Size
2c -> c value (divide by 2)	0.83
DNA content to Mb conversion (1C = 980Mb *)	813.4
* Grover et al., 2004 Genome Research.
https://genome.cshlp.org/content/14/8/1474.full
