# Supplementary material for: Origin and evolution of the octoploid strawberry genome
Source: Nat Genet. 2019 Feb 25;51(3):541–7. doi: 10.1038/s41588-019-0356-4 (PMC6882729; doi:10.1038/s41588-019-0356-4)
Supplement: Supplementary file 6 — Supplementary Dataset 4 [file 41588_2019_356_MOESM6_ESM.xlsx]

## Sheet: Quality Filtering Stats
Transcriptomes used for annotation
Library - 'Camarosa'	Raw read pairs	Cleaned read pairs
Flower_anthesis	25424785	24052605
Flower_bud	35001962	33669325
Leaf_day	34934629	33640294
Leaf_night	30032048	28689635
Leaf_MeJa_treatment_30min	24585201	23175537
Leaf_MeJa_treatment_4hr	25266061	24020265
Leaf_MeJa_treatment_24hr	26822322	25733215
Runner	30226247	29001523
Root	25890758	24182291
Root_salt_treatment	23221288	22239820
ERR855501 - Fruit	29322576	27787066
ERR855502 - Fruit	32385551	31302810
ERR855503 - Fruit	37213743	34833708
ERR855504 - Fruit	32534748	30546553
ERR855505 - Fruit	38155318	36769924
ERR855506 - Fruit	38419348	36913550
Transcriptomes used in PhyDS
Species and accession number	Raw read pairs	Cleaned read pairs
Fragaria-bucharica-1910	42597894	36659901
Fragaria-bucharica-520	44856718	38099762
Fragaria-bucharica-522	42155860	41553981
Fragaria-chinensis-1908	22739978	21010016
Fragaria-chinensis-202	25735744	22955689
Fragaria-daltoniana-1685	58930980	58080518
Fragaria-gracilis-1973	26132195	23078696
Fragaria-iinumae-1008	49746403	49077004
Fragaria-iinumae-1849	42847409	42254969
Fragaria-mandschurica-1947	30724513	26995396
Fragaria-nilgerrensis-1224	29471124	25115200
Fragaria-nilgerrensis-1610	43664318	43068721
Fragaria-nilgerrensis-1825	46095811	45264345
Fragaria-nipponica-1863	46928988	46330832
Fragaria-nipponica-2052	49921861	49333927
Fragaria-nubicola-1797	50105118	49401463
Fragaria-pentaphylla-1909	35006809	28786727
Fragaria-pentaphylla-1913	51885463	42311804
Fragaria-vesca-alba-2095	36399603	35885097
Fragaria-vesca-alba-510	44313310	43743365
Fragaria-vesca-bracteata-2177	42892935	31923458
Fragaria-vesca-bracteata-2178	38886073	38287949
Fragaria-vesca-bracteata-429	36040821	35571215
Fragaria-vesca-bracteata-464	34738000	26262980
Fragaria-vesca-californica-2206	48105385	47304863
Fragaria-vesca-californica-2219	47926676	35808673
Fragaria-vesca-vesca-282	44762877	43977807
Fragaria-vesca-vesca-562	52047717	51411961
Fragaria-viridis-1903	34045861	29252451
Fragaria-viridis-2145	49614430	48974620
Fragaria-viridis-333	33829376	28002889

## Sheet: Transcriptome Assembly Stats
Species and accession	Total_Transcripts	Median_contig_length	Average_contig_length	Total_bases
Fragaria-bucharica-1910	101127	646	1135	114865810
Fragaria-bucharica-520	111322	561	1038	115648223
Fragaria-bucharica-522	71093	534	983	69912184
Fragaria-chinensis-1908	95061	576	1036	98572690
Fragaria-chinensis-202	85700	629	1092	93626511
Fragaria-daltoniana-1685	61261	474	898	55058145
Fragaria-gracilis-1973	96468	548	1018	98245302
Fragaria-iinumae-1008	78697	536	1011	79578580
Fragaria-iinumae-1849	88182	543	1023	90259877
Fragaria-mandschurica-1947	97972	616	1123	110039155
Fragaria-nilgerrensis-1224	85950	658	1140	98000377
Fragaria-nilgerrensis-1610	87053	534	993	86517020
Fragaria-nilgerrensis-1825	110092	505	959	105601468
Fragaria-nipponica-1863	69985	609	1074	75173981
Fragaria-nipponica-2052	200884	389	650	130654545
Fragaria-nubicola-1797	107343	508	966	103735689					T
Fragaria-pentaphylla-1909	111152	526	1005	111784576
Fragaria-pentaphylla-1913	106329	623	1117	118853303
Fragaria-vesca-alba-2095	72003	567	1029	74135480
Fragaria-vesca-alba-510	74868	547	1004	75186459
Fragaria-vesca-bracteata-2177	308587	360	550	169917607
Fragaria-vesca-bracteata-2178	88966	534	1015	90303358
Fragaria-vesca-bracteata-429	51037	545	1005	51336978
Fragaria-vesca-bracteata-464	383908	349	501	192444556
Fragaria-vesca-californica-2206	105021	510	966	101525724
Fragaria-vesca-californica-2219	153170	486	924	141639114
Fragaria-vesca-vesca-282	62334	611	1086	67751928
Fragaria-vesca-vesca-562	78408	548	1014	79523239
Fragaria-viridis-1903	136412	418	838	114332105
Fragaria-viridis-2145	112844	387	704	79532052
Fragaria-viridis-333	99536	587	1077	107211798
